# Supplementary material for: Prospective modeling and estimating the epidemiologically informative match rate within large foodborne pathogen genomic databases
Source: BMC Res Notes. 2024 Jul 9;17:191. doi: 10.1186/s13104-024-06847-z (PMC11232179; doi:10.1186/s13104-024-06847-z)
Supplement: Supplementary file 1 — Additional file 1. [file 13104_2024_6847_MOESM1_ESM.xlsx]

## Sheet: Sheet1
Supplmental Table S1. A Quarterly match rate and its yearly average and range from 2011 to 2022. NA represents none clinical biosamples in that quarter.
Species	Year	Q1	Q2	Q3	Q4	Average	Range
Salmonella	2011	NA	NA	NA	NA	NA	NA
Salmonella	2012	0.714	0	0.2	0.686	0.4	0.714
Salmonella	2013	0	0.025	0.25	0.118	0.098	0.25
Salmonella	2014	0.363	0.132	0.149	0.263	0.227	0.231
Salmonella	2015	0.306	0.187	0.459	0.323	0.319	0.271
Salmonella	2016	0.326	0.345	0.482	0.447	0.4	0.156
Salmonella	2017	0.372	0.369	0.412	0.361	0.379	0.051
Salmonella	2018	0.42	0.321	0.382	0.419	0.385	0.098
Salmonella	2019	0.32	0.42	0.398	0.362	0.375	0.1
Salmonella	2020	0.372	0.386	0.477	0.379	0.403	0.105
Salmonella	2021	0.48	0.424	0.458	0.418	0.445	0.063
Salmonella	2022	0.441	0.42	0.411	0.391	0.416	0.05
Listeria	2011	NA	NA	0	NA	0	0
Listeria	2012	NA	NA	NA	NA	NA	NA
Listeria	2013	NA	0	0.333	0.038	0.124	0.333
Listeria	2014	0.144	0.06	0.108	0.161	0.118	0.101
Listeria	2015	0.318	0.155	0.134	0.132	0.185	0.186
Listeria	2016	0.223	0.22	0.136	0.111	0.173	0.111
Listeria	2017	0.135	0.314	0.127	0.216	0.198	0.187
Listeria	2018	0.137	0.243	0.176	0.147	0.176	0.106
Listeria	2019	0.26	0.217	0.21	0.291	0.244	0.081
Listeria	2020	0.242	0.264	0.177	0.316	0.25	0.138
Listeria	2021	0.303	0.267	0.226	0.272	0.267	0.077
Listeria	2022	0.518	0.28	0.29	0.285	0.343	0.238
E. coli	2011	NA	0	0	0	0	0
E. coli	2012	0	0	NA	0	0	0
E. coli	2013	NA	0	0	0	0	0
E. coli	2014	0	0.023	0	0.002	0.006	0.023
E. coli	2015	0.027	0.042	0.004	0.015	0.022	0.038
E. coli	2016	0.032	0.073	0.025	0.058	0.047	0.047
E. coli	2017	0.03	0.021	0.035	0.044	0.032	0.024
E. coli	2018	0.057	0.051	0.051	0.032	0.047	0.025
E. coli	2019	0.034	0.074	0.046	0.057	0.053	0.04
E. coli	2020	0.034	0.029	0.05	0.065	0.044	0.036
E. coli	2021	0.019	0.033	0.039	0.058	0.037	0.039
E. coli	2022	0.027	0.043	0.059	0.052	0.045	0.032
Cronobacter	2011	NA	NA	NA	NA	NA	NA
Cronobacter	2012	NA	NA	NA	NA	NA	NA
Cronobacter	2013	NA	0	NA	0	0	0
Cronobacter	2014	NA	0	0	NA	0	0
Cronobacter	2015	0	0	NA	0.727	0.242	0.727
Cronobacter	2016	NA	NA	0	0	0	0
Cronobacter	2017	0	0.1	NA	NA	0.05	0.1
Cronobacter	2018	NA	0.019	0	0	0.006	0.019
Cronobacter	2019	NA	0	0	0.091	0.03	0.091
Cronobacter	2020	0	NA	0	0	0	0
Cronobacter	2021	NA	0	NA	0	0	0
Cronobacter	2022	0.333	0	0.333	0.25	0.229	0.333
NA represents none clinical biosamples in that quarter.
